# Supplementary material for: SARS-CoV-2 specific plasma cells acquire long-lived phenotypes in human bone marrow
Source: eBioMedicine. 2023 Aug 8;95:104735. doi: 10.1016/j.ebiom.2023.104735 (PMC10432952; doi:10.1016/j.ebiom.2023.104735)
Supplement: Supplementary Table S1 [file mmc1.xlsx]

## Sheet: Table S1
BM sample ID	age	sex	date of hip surgery	self-reported number of vaccinations	1st vaccination	2nd vaccination	3rd vaccination	4th vaccination	Days since last vaccination	self-reported history of COVID-19 infection	use in data	reason for exclusion	total number of BM cell events acquired by flow cytometry	total number of BM plasma cells acquired by flow cytometry	% PC of total cells	specificity stained in BM	total number of S1 or RBD-specific PC events	spike antigen (S1+RBD)-specific PC (% of PC)	total number of NP specific BMPC	NP-specific PC (% of PC)		paired blood sample available	total number of PBMC events acquired by flow cytometry	% blood PB of B cells	blood PB count in acquired data	specificity stained in Blood	% S1-specific blood PB	S1-specific blood PB count	% NP-specific blood PB	NP-specific blood PB count		% blood IgD- CD27+ memory BC of B cells	blood IgD- CD27+ memory BC count in aquired data	% S1-specific IgD- CD27+ memory BC	S1-specific blood IgD- CD27+ memory BC count	% NP-specific IgD- CD27+ memory BC	NP-specific blood IgD- CD27+ memory BC count
1879	63	male	Mar 2022	not disclosed	no information	no information	no information	no information	not known	not disclosed	yes	-	3000000	62759	2.09197	S1+RBD+NP	101	0.164	20	0.0326		yes	1450000	7.09	3618	S1+NP	0.11	4	0.028	1		17	8649	0.4	35	0	0
1887	80	female	Mar 2022	4	Comirnaty	Comirnaty	Comirnaty	SpikeVax	22	no infection	yes	-	4720000	37549	0.79553	S1+RBD+NP	89	0.245	4	0.011		yes	1270000	1.89	1128	S1+NP	0	0	0.089	1		14.8	8847	0.78	69	0.079	7
1892	86	male	2022-04-01	3	Comirnaty	Comirnaty	Comirnaty		not known	not disclosed	yes	-	4910000	34332	0.699226	S1+RBD+NP	100	0.299	2	0.00599		yes	1610000	1.65	854	S1+NP	0	0	0	0		20.9	10805	0.25	27	0	0
1911	84	female	May 2022	4	no information	no information	no information	SpikeVax	not known	not disclosed	yes	-	4670000	31361	0.671542	S1+RBD+NP	99	0.33	6	0.02		no
1922	55	female	May 2022	3	Vaxzevria	SpikeVax	Comirnaty		not known	not disclosed	yes	-	4760000	84506	1.77534	S1+RBD+NP	104	0.125	3	0.00362		no
1925	72	female	May 2022	3	Comirnaty	Comirnaty	Comirnaty		not known	not disclosed	yes	-	4900000	18831	0.384306	S1+RBD+NP	174	0.947	28	0.152		no
1972	62	female	July 2022	3	Comirnaty	Comirnaty	Comirnaty		202	not disclosed	yes	-	3550000	42743	1.20403	S1+RBD+NP	39	0.0934	2	0.00479		yes	1630000	1.88	2225	S1+NP	0.045	1	0	0		33.2	39303	0.094	37	0	0
1973	66	female	July 2022	4	Comirnaty	Comirnaty	Comirnaty	SpikeVax	7	not disclosed	no	sample collection 7 days after vaccination	2930000	38225	1.30461	S1+RBD+NP	3605	10.9	2	0.00603		yes	1320000	24.2	5435	S1+NP	11.8	644	0.037	2		27.4	6134	1.55	95	0	0
1980	79	female	July 2022	3	Comirnaty	Comirnaty	Comirnaty		64	not disclosed	yes	-	3830000	10787	0.281645	S1+RBD+NP	44	0.417	27	0.256		yes	1620000	0.15	106	S1+NP	0	0	0	0		25.5	18480	0.097	18	0.043	8
1982	71	male	July 2022	3	Comirnaty	Comirnaty	Comirnaty		242	not disclosed	yes	-	2710000	20785	0.766974	S1+RBD+NP	7	0.0342	0	0		yes	691000	0.23	79	S1+NP	0	0	0	0		8.8	3048	0.098	3	0	0
2003	75	female	2022-08-01	2	SpikeVax	SpikeVax			203	recovered: 03/01/2021	yes	-	4860000	20583	0.423519	S1+RBD+NP	178	0.889	1	0.00499		yes	2090000	0.32	373	S1+NP	0.27	1	0	0		20.5	24110	0.72	174	0.033	8
2014	71	female	2022-08-01	3	Vaxzevria	Vaxzevria	SpikeVax		244	not disclosed	no	atypical kappa/lambda ratio of 1:9 in IgA+ PC	4830000	80201	1.66048	S1+RBD+NP	22	0.0276	2	0.00251		yes	1230000	1.74	1471	S1+NP	0	0	0	0		23.4	19730	0.18	36	0	0
2029	87	male	2022-08-01	not disclosed	no information	no information	no information	no information	not known	recovered: 03/01/2022	yes	-	4640000	31259	0.673685	S1+RBD+NP	62	0.203	1	0.00328		yes	1460000	1.86	594	S1+NP	0	0	0	0		16.6	5295	0.17	9	0.019	1
2045	50	female	2022-09-01	3	Comirnaty	Comirnaty	Comirnaty		301	not disclosed	yes	-	3460000	35583	1.02841	S1+RBD+NP	36	0.102	2	0.00569		yes	1430000	1.9	2212	S1+NP	0.09	2	0	0		36.9	42813	0.12	52	0.00234	1
2065	85	male	2022-09-01	3	no information	no information	Comirnaty		324	not disclosed	yes	-	3540000	26179	0.73952	S1+RBD+NP	22	0.0851	2	0.00774		yes	1610000	0.44	151	S1+NP	0	0	0.66	1		12.7	4327	0.046	2	0.023	1
2066	71	male	2022-09-01	4	no information	no information	no information	SpikeVax	215	not disclosed	yes	-	4160000	40107	0.964111	S1+RBD+NP	31	0.0785	6	0.0152		yes	755000	3.63	625	S1+NP	0	0	0	0		19.2	3298	0.24	8	0.03	1
2079	54	male	Oct. 2022	3	Vaxzevria	Comirnaty	Comirnaty		259	not disclosed	no	atypical kappa/lambda ratio of 1:4 in IgG+ PC	2710000	16254	0.599779	S1+RBD+NP	29	0.182	0	0		yes	926000	0.83	517	S1+NP	0.77	4	0.19	1		36.3	22732	0.12	27	0.04	9
2115	67	male	2022-11-01	3	Comirnaty	Comirnaty	Comirnaty		not known	not disclosed	no	atypical kappa/lambda ratio of 1:33 in IgM+ PC, > 65% IgM+ PC	3180000	45446	1.42912	S1+RBD+NP	25	0.0566	1	0.00226		yes	1490000	0.62	322	S1+NP	0	0	0	0		42.5	22089	0.26	57	0	0
2119	52	male	2022-11-01	3	Comirnaty	Comirnaty	Comirnaty		366	recovered: 07/30/2022	yes	-	2760000	72762	2.6363	S1+RBD+NP	297	0.422	6	0.00853		yes	1220000	0.9	1008	S1+NP	0	0	0	0		13.4	15004	0.39	59	0.067	10
2124	70	female	2022-11-01	4	Comirnaty	Comirnaty	Comirnaty	Comirnaty	293	not disclosed	yes	-	2600000	28823	1.10858	S1+RBD+NP	108	0.381	1	0.00352		yes	772000	1.85	436	S1+NP	0	0	0	0		42	9895	0.69	68	0.04	4
2180	43	male	2023-04-01	3	no information	Comirnaty	Comirnaty		510	not disclosed	Fluorospot		7300000	192630	2.75	S1+RBD+NP	59	0.0315	8	0.0043		yes	1200000	0.32	321	S1+NP	0	0	1.56	5		19.7	19749	0.39	78	0	0
2197	35	male	2023-04-01	3	no information	Comirnaty	Comirnaty		480	not disclosed	Fluorospot		1460000	18614	1.34	S1+RBD+NP	89	0.482	2	0.0108		yes	1590000	3.18	1912	S1+NP	0.052	1	0	0		22	13247	0.23	30	0.038	5
