# Supplementary material for: SARS-CoV-2 specific plasma cells acquire long-lived phenotypes in human bone marrow
Source: eBioMedicine. 2023 Aug 8;95:104735. doi: 10.1016/j.ebiom.2023.104735 (PMC10432952; doi:10.1016/j.ebiom.2023.104735)
Supplement: Supplementary Table S2 [file mmc2.xlsx]

## Sheet: Table S2
Panel for bone marrow PC
	Target	Fluorochrome	Clone	MQ channel	Panel	Dilution	Vendor	RRID
	CD38	BV421	HIT2	V1	surface	1:100	Biolegend	AB_10983072
	CD45	BV510	HI30	V2	surface	1:100	Biolegend	AB_2561940
	IgM	BV570	MHM-88	V3	intracellular	1:50	Biolegend	AB_10913816
	CD56	BV605	HCD56	V4	surface	1:100	Biolegend	AB_2561912	Tetramer setup	APC	FITC	PeDazzle594	BV650
	Tetramer	BV650		V5	intracellular		Biolegend	NA	S1	x		x
	Tetramer	FITC		B1	intracellular		Biolegend	NA	RBD	x	x
	IgA	PE	IS11-8E10	B2	intracellular	1:200	Miltenyi Biotec	AB_2733861	NP	x			x
	Tetramer	PEDazzle594		B3	intracellular		Biolegend	NA
	HLA-DR	PerCp	L243	B4	surface	1:100	Biolegend	AB_893566
	CD27	BrilliantBlue700	M-T271	B5	surface	1:50	BD Biosciences	AB_2916698
	CD19	PECy7	HIB19	B6	surface	1:100	Biolegend	AB_314246
	Tetramer	APC		R1	intracellular		Biolegend	NA
	kappa light chain	A700	MHK-49	R2	intracellular	1:200	Biolegend	AB_2561821
	lambda light chain	A700	MHL-38	R2	intracellular	1:50	Biolegend	AB_2819950
	CD3	APCFire750	UCHT1	R3	surface	1:100	Biolegend	AB_2629689
	CD14	APCFire750	M5E2	R3	surface	1:100	Biolegend	AB_2632660
	CD10	APCFire750	HI10a	R3	surface	1:200	Biolegend	AB_2616719
	BV Staining buffer						BD Biosciences	NA
Panel for blood B cells and plasmablasts
	Target	Fluorochrome	Clone	MQ channel	Panel	Dilution	Vendor	RRID
	CD38	BV421	HIT2	V1	surface	1:100	Biolegend	AB_10983072
	CD45	BV510	HI30	V2	surface	1:100	Biolegend	AB_2561940
	IgM	BV570	MHM-88	V3	intracellular	1:50	Biolegend	AB_10913816
	CD62L	BV605	DREG-56	V4	surface	1:100	Biolegend	AB_2562130	Tetramer setup	APC	FITC	PeDazzle594
	IgD	BV650	IA6-2	V5	surface	1:100	BD Biosciences	AB_2740295	S1	x		x
	Tetramer	FITC		B1	intracellular		Biolegend	NA	NP	x	x
	IgA	PE	IS11-8E10	B2	intracellular	1:200	Miltenyi Biotec	AB_2733861
	Tetramer	PEDazzle594		B3	intracellular		Biolegend	NA
	HLA-DR	PerCp	L243	B4	surface	1:100	Biolegend	AB_893566
	CD27	BrilliantBlue700	M-T271	B5	surface	1:50	BD Biosciences	AB_2916698
	CD19	PECy7	HIB19	B6	surface	1:100	Biolegend	AB_314246
	Tetramer	APC		R1	intracellular		Biolegend	NA
	CD20	A700	2H7	R2	surface	1:400	Biolegend	AB_493753
	CD3	APCFire750	UCHT1	R3	surface	1:100	Biolegend	AB_2629689
	CD14	APCFire750	M5E2	R3	surface	1:100	Biolegend	AB_2632660
	BV Staining buffer						BD Biosciences	NA
Panel for sorting BMPC for FluoroSpot assay
	Target	Fluorochrome	Clone	Dilution	Vendor	RRID
	CD38	BV421	HIT2	1:100	Biolegend	AB_10983072
	CD319	FITC	162.1	1:100	Biolegend	AB_2721572
	CD19	PECy7	HIB19	1:100	Biolegend	AB_314246
	CD45	APC	HI30	1:50	Biolegend	AB_314400
	CD3	APCFire750	UCHT1	1:100	Biolegend	AB_2629689
	CD14	APCFire750	M5E2	1:100	Biolegend	AB_2632660
	CD10	APCFire750	HI10a	1:100	Biolegend	AB_2616719
	CD235a	APCFire750	HI264	1:200	Biolegend	AB_2716166
